# Supplementary material for: Interplay between population firing stability and single neuron dynamics in hippocampal networks
Source: eLife. 2015 Jan 3;4:e04378. doi: 10.7554/eLife.04378 (PMC4311497; doi:10.7554/eLife.04378)
Supplement: Source code 1. — Contains MATLAB software and code. DOI: http://dx.doi.org/10.7554/eLife.04378.025 [file elife04378s001.zip]

Archive with 4 entries (3 files):
- elife04378s001/
- elife04378s001/bootstrap.m
- elife04378s001/network_burst_analysis.m
- elife04378s001/single_unit_bursts.m
